# Supplementary material for: Differences in Life-Histories Refute Ecological Equivalence of Cryptic Species and Provide Clues to the Origin of Bathyal Halomonhystera (Nematoda)
Source: PLoS One. 2014 Nov 10;9(11):e111889. doi: 10.1371/journal.pone.0111889 (PMC4226489; doi:10.1371/journal.pone.0111889)
Supplement: Data S1 — Complete overview of the raw data as was collected during the experiment. (XLSX) [file pone.0111889.s005.xlsx]

## Sheet: GD1 -No S
Abbreviations	E = amount of eggs counted
	J = amount of juveniles counted
	F1-A = Amount of F1-adults counted
	D = amount of dead F0-adults
Color code	Successful replicate
	Failed replicate
			Day 1				Day 2				Day 3				Day 4				Day 5				Day 6				Day 7				Day 8				Day 9				Day 10				Day 11				Day 12
Temperature (°C)	Salinity (psu)	Replicate	E	J	F1-A	D	E	J	F1-A	D	E	J	F1-A	D	E	J	F1-A	D	E	J	F1-A	D	E	J	F1-A	D	E	J	F1-A	D	E	J	F1-A	D	E	J	F1-A	D	E	J	F1-A	D	E	J	F1-A	D	E	J	F1-A
16	25	A	0	0	0	0	0	0	0	0	0	0	0	0	11	0	0	0	52	0	0	0	72	19	0	0	83	61	0	0	87	65	0	0	89	138	1	0	91	226	9	0	103	232	23	0	135	251	44
		B	0	0	0	0	0	0	0	0	0	0	0	0	8	0	0	0	36	1	0	0	53	26	0	0	54	41	0	0	62	71	0	0	62	143	0	0	89	209	5	0	92	222	20	0	109	262	39
		D	0	0	0	0	0	0	0	0	0	0	0	0	13	0	0	0	39	2	0	0	47	32	0	0	63	67	0	0	79	101	0	0	93	191	3	0	116	251	8	0	120	272	25	0	134	301	55
		C
	29.5	B	0	0	0	0	0	0	0	0	0	0	0	0	2	0	0	0	30	0	0	0	45	14	0	0	72	30	0	0	76	56	0	0	77	69	2	0	84	107	7	0	91	144	15	1	114	170	31
		C	0	0	0	0	0	0	0	0	0	0	0	0	4	0	0	0	29	0	0	0	57	18	0	0	69	42	0	0	87	62	0	0	91	83	1	0	105	141	6	0	123	187	15	0	144	210	40
		D	0	0	0	0	0	0	0	0	0	0	0	0	6	0	0	0	50	0	0	0	74	19	0	0	87	39	0	0	88	62	0	0	95	69	0	0	95	155	2	0	97	200	8	0	107	231	25
		A
	34	A	0	0	0	0	0	0	0	0	0	0	0	0	0	0	0	0	7	0	0	0	35	5	0	0	42	11	0	0	61	32	0	0	70	72	0	0	71	130	0	1	79	171	1	1	99	201	7
		B	0	0	0	0	0	0	0	0	0	0	0	0	0	0	0	0	8	0	0	0	15	0	0	0	35	7	0	0	41	14	0	0	89	45	0	0	106	99	0	0	113	152	1	1	132	173	2
		C	0	0	0	0	0	0	0	0	0	0	0	0	0	0	0	0	6	0	0	0	19	1	0	0	36	9	0	0	40	21	0	0	62	50	0	0	85	98	0	1	100	134	0	1	101	169	1
		D	0	0	0	0	0	0	0	0	0	0	0	0	0	0	0	0	0	0	0	0	23	0	0	0	34	5	0	0	49	17	0	0	65	52	0	0	89	108	0	0	99	141	1	0	110	183	1
10	25	A	0	0	0	0	0	0	0	0	0	0	0	0	2	0	0	0	13	0	0	0	26	3	0	0	32	9	0	0	64	34	0	0	69	61	0	0	94	97	1	0	100	132	5	0	113	172	17
		B	0	0	0	0	0	0	0	0	0	0	0	0	1	0	0	0	12	0	0	0	17	2	0	0	25	13	0	0	29	29	0	0	54	55	0	0	66	89	0	0	69	112	4	0	85	129	12
		D	0	0	0	0	0	0	0	0	0	0	0	0	1	0	0	0	7	0	0	0	20	7	0	0	21	17	0	0	31	50	0	0	78	92	0	0	67	120	3	0	105	155	12	0	101	165	25
		C
	29.5	A	0	0	0	0	0	0	0	0	0	0	0	0	0	0	0	0	1	0	0	0	9	0	0	0	19	7	0	0	25	13	0	0	55	35	0	0	60	52	2	0	69	61	5	0	71	120	16
		B	0	0	0	0	0	0	0	0	0	0	0	0	0	0	0	0	2	0	0	0	18	1	0	0	30	6	0	0	53	8	0	0	79	24	0	0	50	73	0	0	58	87	1	0	49	160	8
		C	0	0	0	0	0	0	0	0	0	0	0	0	0	0	0	0	4	0	0	0	12	0	0	0	21	8	0	0	40	16	0	0	71	35	0	0	90	45	1	0	101	53	1	0	79	107	8
		D	0	0	0	0	0	0	0	0	0	0	0	0	0	0	0	0	0	0	0	0	10	0	0	0	20	6	0	0	29	10	0	0	60	26	0	0	71	61	0	0	78	68	6	0	77	124	12
	34	A	0	0	0	0	0	0	0	0	0	0	0	0	0	0	0	0	0	0	0	0	4	0	0	0	14	1	0	0	21	7	0	0	29	18	0	0	39	24	0	0	51	31	0	1	61	79	0
		B	0	0	0	0	0	0	0	0	0	0	0	0	0	0	0	0	0	0	0	0	8	0	0	0	26	0	0	0	29	2	0	0	31	16	0	0	29	18	0	0	45	21	0	0	47	64	0
		C	0	0	0	0	0	0	0	0	0	0	0	0	0	0	0	0	0	0	0	0	5	0	0	0	16	1	0	0	24	5	0	0	43	9	0	0	51	11	0	0	67	24	0	0	72	47	1
		D	0	0	0	0	0	0	0	0	0	0	0	0	0	0	0	0	0	0	0	0	3	0	0	0	15	0	0	0	21	3	0	0	33	12	0	0	35	15	0	0	50	23	0	1	58	50	0
4	25	A	0	0	0	0	0	0	0	0	0	0	0	0	0	0	0	0	0	0	0	0	0	0	0	0	0	0	0	0	0	0	0	0	0	0	0	0	1	0	0	0	2	0	0	0	2	0	0
		B	0	0	0	0	0	0	0	0	0	0	0	0	0	0	0	0	0	0	0	0	0	0	0	0	0	0	0	0	0	0	0	0	0	0	0	0	0	0	0	0	2	0	0	0	2	0	0
		C	0	0	0	0	0	0	0	0	0	0	0	0	0	0	0	0	0	0	0	0	0	0	0	0	0	0	0	0	0	0	0	0	0	0	0	0	2	0	0	0	5	0	0	0	5	0	0
		D
	29.5	A	0	0	0	0	0	0	0	0	0	0	0	0	0	0	0	0	0	0	0	0	0	0	0	0	0	0	0	0	0	0	0	0	0	0	0	0	0	0	0	0	0	0	0	0	1	0	0
		C	0	0	0	0	0	0	0	0	0	0	0	0	0	0	0	0	0	0	0	0	0	0	0	0	0	0	0	0	0	0	0	0	0	0	0	0	0	0	0	0	0	0	0	0	1	0	0
		D	0	0	0	0	0	0	0	0	0	0	0	0	0	0	0	0	0	0	0	0	0	0	0	0	0	0	0	0	0	0	0	0	0	0	0	0	0	0	0	0	1	0	0	0	2	0	0
		B
	34	A	0	0	0	0	0	0	0	0	0	0	0	0	0	0	0	0	0	0	0	0	0	0	0	0	0	0	0	0	0	0	0	0	0	0	0	0	0	0	0	0	0	0	0	0	0	0	0
		B	0	0	0	0	0	0	0	0	0	0	0	0	0	0	0	0	0	0	0	0	0	0	0	0	0	0	0	0	0	0	0	0	0	0	0	0	0	0	0	0	0	0	0	0	0	0	0
		C	0	0	0	0	0	0	0	0	0	0	0	0	0	0	0	0	0	0	0	0	0	0	0	0	0	0	0	0	0	0	0	0	0	0	0	0	0	0	0	0	0	0	0	0	0	0	0
		D	0	0	0	0	0	0	0	0	0	0	0	0	0	0	0	0	0	0	0	0	0	0	0	0	0	0	0	0	0	0	0	0	0	0	0	0	0	0	0	0	0	0	0	0	0	0	0
[truncated: 117 more columns]

## Sheet: GD1 - S
Abbreviations	E = amount of eggs counted
	J = amount of juveniles counted
	F1-A = Amount of F1-adults counted
	D = amount of dead F0-adults
Color code	Successful replicate
	Failed replicate
			Day 1				Day 2				Day 3				Day 4				Day 5				Day 6				Day 7				Day 8				Day 9				Day 10				Day 11				Day 12
Temperature (°C)	Salinity (psu)	Replicate	E	J	F1-A	D	E	J	F1-A	D	E	J	F1-A	D	E	J	F1-A	D	E	J	F1-A	D	E	J	F1-A	D	E	J	F1-A	D	E	J	F1-A	D	E	J	F1-A	D	E	J	F1-A	D	E	J	F1-A	D	E	J	F1-A
16	25	A	0	0	0	0	0	0	0	0	12	0	0	0	49	0	0	0	100	23	0	0	123	57	0	0	85	99	0	0	57	161	0	0	21	209	1	0	10	231	12	2	8	249	30	2	2	211	68
		B	0	0	0	0	0	0	0	0	14	0	0	0	62	0	0	0	128	17	0	0	146	49	0	0	102	109	0	0	89	153	0	0	43	188	2	0	19	218	7	3	7	201	19	4	2	174	49
		C	0	0	0	0	0	0	0	0	13	0	0	0	57	0	0	0	89	11	0	0	111	39	0	0	122	72	0	0	82	110	0	0	44	170	1	0	29	191	6	2	4	225	20	4	1	198	61
		D
	29.5	A	0	0	0	0	0	0	0	0	2	0	0	0	11	0	0	0	50	0	0	0	71	17	0	0	87	39	0	0	131	54	0	0	87	111	0	0	28	151	2	3	5	179	9	4	2	167	34
		B	0	0	0	0	0	0	0	0	3	0	0	0	12	0	0	0	61	1	0	0	89	17	0	0	95	41	0	0	93	82	0	0	61	121	1	0	42	144	5	1	1	181	16	3	0	146	51
		C	0	0	0	0	0	0	0	0	8	0	0	0	10	0	0	0	89	0	0	0	102	24	0	0	131	56	0	0	149	99	0	0	110	143	0	0	68	192	11	2	14	221	28	4	7	199	59
		D	0	0	0	0	0	0	0	0	5	0	0	0	10	0	0	0	58	0	0	0	91	18	0	0	101	38	0	0	121	69	0	0	79	109	1	0	51	169	9	2	12	199	13	5	3	187	40
	34	A	0	0	0	0	0	0	0	0	0	0	0	0	5	0	0	0	7	0	0	0	19	5	0	0	45	27	0	0	45	32	0	0	87	51	0	0	73	80	0	2	54	118	3	6	37	136	2
		B	0	0	0	0	0	0	0	0	0	0	0	0	3	0	0	0	9	0	0	0	31	3	0	0	59	12	0	0	65	18	0	0	84	41	0	0	101	52	0	3	69	90	2	7	54	112	4
		C	0	0	0	0	0	0	0	0	0	0	0	0	1	0	0	0	8	0	0	0	14	0	0	0	27	9	0	0	32	18	0	0	51	31	0	0	87	48	0	2	36	84	0	5	21	100	5
		D	0	0	0	0	0	0	0	0	0	0	0	0	1	0	0		5	0	0	0	21	0	0	0	38	15	0	0	51	25	0	0	62	39	0	0	91	62	0	2	61	92	2	6	52	109	8
10	25	A	0	0	0	0	0	0	0	0	0	0	0	0	0	0	0	0	0	0	0	0	7	0	0	0	26	3	0	0	46	18	0	0	80	59	0	0	95	87	0	0	110	133	0	1	91	173	2
		B	0	0	0	0	0	0	0	0	0	0	0	0	0	0	0	0	1	0	0	0	11	0	0	0	21	5	0	0	76	21	0	0	112	41	0	0	132	69	0	1	120	109	1	2	97	159	3
		C	0	0	0	0	0	0	0	0	0	0	0	0	0	0	0	0	0	0	0	0	9	0	0	0	20	7	0	0	67	17	0	0	99	41	0	0	103	59	0	1	79	112	0	1	71	142	5
		D
	29.5	B	0	0	0	0	0	0	0	0	0	0	0	0	0	0	0	0	0	0	0	0	1	0	0	0	7	0	0	0	25	4	0	0	40	18	0	0	50	40	0	1	80	52	0	2	90	92	0
		C	0	0	0	0	0	0	0	0	0	0	0	0	0	0	0	0	0	0	0	0	0	0	0	0	6	0	0	0	40	8	0	0	69	21	0	0	79	43	0	0	99	73	0	1	89	101	2
		D	0	0	0	0	0	0	0	0	0	0	0	0	0	0	0	0	0	0	0	0	2	0	0	0	12	0	0	0	53	11	0	0	79	23	0	0	77	75	0	1	109	89	0	3	72	121	1
		A
	34	A	0	0	0	0	0	0	0	0	0	0	0	0	0	0	0	0	0	0	0	0	0	0	0	0	2	0	0	0	15	0	0	0	21	2	0	0	29	10	0	1	34	16	0	2	55	28	0
		B	0	0	0	0	0	0	0	0	0	0	0	0	0	0	0	0	0	0	0	0	0	0	0	0	5	0	0	0	19	1	0	0	25	3	0	0	33	12	0	2	41	21	0	4	71	31	0
		C	0	0	0	0	0	0	0	0	0	0	0	0	0	0	0	0	0	0	0	0	0	0	0	0	4	0	0	0	14	0	0	0	19	1	0	0	21	5	0	3	26	8	0	4	41	13	0
		D	0	0	0	0	0	0	0	0	0	0	0	0	0	0	0	0	0	0	0	0	0	0	0	0	1	0	0	0	13	0	0	0	13	2	0	0	23	7	0	1	31	12	0	2	64	25	0
4	25	A	0	0	0	0	0	0	0	0	0	0	0	0	0	0	0	0	0	0	0	0	0	0	0	0	0	0	0	0	0	0	0	0	0	0	0	0	0	0	0	0	0	0	0	0	1	0	0
		B	0	0	0	0	0	0	0	0	0	0	0	0	0	0	0	0	0	0	0	0	0	0	0	0	0	0	0	0	0	0	0	0	0	0	0	0	0	0	0	0	0	0	0	0	0	0	0
		D	0	0	0	0	0	0	0	0	0	0	0	0	0	0	0	0	0	0	0	0	0	0	0	0	0	0	0	0	0	0	0	0	0	0	0	0	0	0	0	0	0	0	0	0	1	0	0
		C
	29.5	A	0	0	0	0	0	0	0	0	0	0	0	0	0	0	0	0	0	0	0	0	0	0	0	0	0	0	0	0	0	0	0	0	0	0	0	0	0	0	0	0	0	0	0	0	0	0	0
		B	0	0	0	0	0	0	0	0	0	0	0	0	0	0	0	0	0	0	0	0	0	0	0	0	0	0	0	0	0	0	0	0	0	0	0	0	0	0	0	0	0	0	0	0	0	0	0
		C	0	0	0	0	0	0	0	0	0	0	0	0	0	0	0	0	0	0	0	0	0	0	0	0	0	0	0	0	0	0	0	0	0	0	0	0	0	0	0	0	0	0	0	0	0	0	0
		D	0	0	0	0	0	0	0	0	0	0	0	0	0	0	0	0	0	0	0	0	0	0	0	0	0	0	0	0	0	0	0	0	0	0	0	0	0	0	0	0	0	0	0	0	0	0	0
	34	A	0	0	0	0	0	0	0	0	0	0	0	0	0	0	0	0	0	0	0	0	0	0	0	0	0	0	0	0	0	0	0	0	0	0	0	0	0	0	0	0	0	0	0	0	0	0	0
		B	0	0	0	0	0	0	0	0	0	0	0	0	0	0	0	0	0	0	0	0	0	0	0	0	0	0	0	0	0	0	0	0	0	0	0	0	0	0	0	0	0	0	0	0	0	0	0
		C	0	0	0	0	0	0	0	0	0	0	0	0	0	0	0	0	0	0	0	0	0	0	0	0	0	0	0	0	0	0	0	0	0	0	0	0	0	0	0	0	0	0	0	0	0	0	0
		D	0	0	0	0	0	0	0	0	0	0	0	0	0	0	0	0	0	0	0	0	0	0	0	0	0	0	0	0	0	0	0	0	0	0	0	0	0	0	0	0	0	0	0	0	0	0	0
[truncated: 137 more columns]

## Sheet: GD2 - No S
Abbreviations	E = amount of eggs counted
	J = amount of juveniles counted
	F1-A = Amount of F1-adults counted
	D = amount of dead F0-adults
Color code	Successful replicate
	Failed replicate
			Day 1				Day 2				Day 3				Day 4				Day 5				Day 6				Day 7				Day 8				Day 9				Day 10				Day 11				Day 12
Temperature (°C)	Salinity (psu)	Replicate	E	J	F1-A	D	E	J	F1-A	D	E	J	F1-A	D	E	J	F1-A	D	E	J	F1-A	D	E	J	F1-A	D	E	J	F1-A	D	E	J	F1-A	D	E	J	F1-A	D	E	J	F1-A	D	E	J	F1-A	D	E	J	F1-A
16	25	A	0	0	0	0	0	0	0	0	17	0	0	0	52	1	0	0	104	4	0	0	172	15	0	0	261	130	1	0	241	287	17	0	136	401	45	0
		B	0	0	0	0	0	0	0	0	10	0	0	0	35	0	0	0	86	0	0	0	138	8	0	0	220	94	0	0	213	204	9	0	174	345	29	0
		C	0	0	0	0	0	0	0	0	14	0	0	0	42	0	0	0	87	3	0	0	153	11	0	0	263	111	1	0	265	248	10	0	182	387	37	0
		D
	29.5	A	0	0	0	0	0	0	0	0	2	0	0	0	22	0	0	0	52	1	0	0	77	4	0	0	164	38	0	0	239	117	3	0	241	187	26	0	261	217	38	0	213	371	51	1
		C	0	0	0	0	0	0	0	0	1	0	0	0	17	0	0	0	38	0	0	0	82	3	0	0	141	49	0	0	211	97	1	0	199	150	13	0	245	201	21	0	199	284	39	2
		D	0	0	0	0	0	0	0	0	0	0	0	0	20	0	0	0	32	0	0	0	67	2	0	0	132	44	0	0	197	121	1	0	221	201	19	0	220	242	32	0	168	327	42	1
		B
	34	A	0	0	0	0	0	0	0	0	0	0	0	0	1	0	0	0	24	0	0	0	40	0	0	0	59	16	0	0	106	41	0	2	121	102	1	4	233	178	7	8	177	236	14	9	131	266	31
		B	0	0	0	0	0	0	0	0	0	0	0	0	1	0	0	0	15	0	0	0	29	0	0	0	42	26	0	0	87	62	0	1	86	131	0	3	167	159	3	6	113	191	9	7	107	222	23
		C	0	0	0	0	0	0	0	0	0	0	0	0	0	0	0	0	14	0	0	0	24	0	0	0	46	17	0	1	71	65	0	1	108	99	2	6	179	142	12	8	142	208	21	8	111	221	46
		D	0	0	0	0	0	0	0	0	0	0	0	0	1	0	0	0	16	0	0	0	18	0	0	0	43	16	0	0	75	49	0	1	95	106	1	2	182	137	8	5	139	212	12	6	121	231	29
10	25	A	0	0	0	0	0	0	0	0	0	0	0	0	0	0	0	0	13	0	0	0	41	0	0	0	70	1	0	0	131	13	0	0	187	67	0	0	211	112	0	0	245	177	0	0	289	254	0
		B	0	0	0	0	0	0	0	0	0	0	0	0	0	0	0	0	11	0	0	0	27	0	0	0	54	1	0	0	99	5	0	0	144	45	0	0	187	84	0	0	221	132	0	0	266	180	0
		C	0	0	0	0	0	0	0	0	0	0	0	0	1	0	0	0	17	0	0	0	31	1	0	0	73	6	0	0	121	12	0	0	195	99	0	0	224	128	0	0	261	181	0	0	273	223	0
		D
	29.5	B	0	0	0	0	0	0	0	0	0	0	0	0	0	0	0	0	1	0	0	0	18	0	0	0	32	0	0	0	42	0	0	0	88	1	0	0	103	19	0	0	126	22	0	0	131	46	0
		C	0	0	0	0	0	0	0	0	0	0	0	0	0	0	0	0	1	0	0	0	14	0	0	0	39	0	0	0	59	2	0	0	101	3	0	0	116	26	0	0	132	46	0	0	150	75	0
		D	0	0	0	0	0	0	0	0	0	0	0	0	0	0	0	0	4	0	0	0	20	0	0	0	27	0	0	0	41	0	0	0	73	4	0	0	99	22	0	0	122	28	0	0	132	39	0
		A
	34	A	0	0	0	0	0	0	0	0	0	0	0	0	0	0	0	0	0	0	0	0	1	0	0	0	6	0	0	0	20	0	0	0	31	0	0	0	67	6	0	0	89	23	0	0	102	29	0
		B	0	0	0	0	0	0	0	0	0	0	0	0	0	0	0	0	0	0	0	0	0	0	0	0	3	0	0	0	15	0	0	0	19	0	0	0	39	2	0	0	77	19	0	0	88	27	0
		C	0	0	0	0	0	0	0	0	0	0	0	0	0	0	0	0	0	0	0	0	0	0	0	0	2	0	0	0	25	0	0	0	29	1	0	0	52	4	0	0	103	14	0	0	118	19	0
		D	0	0	0	0	0	0	0	0	0	0	0	0	0	0	0	0	0	0	0	0	0	0	0	0	4	0	0	0	17	0	0	0	21	0	0	0	42	3	0	0	81	17	0	0	99	23	0
4	25	A	0	0	0	0	0	0	0	0	0	0	0	0	0	0	0	0	0	0	0	0	0	0	0	0	0	0	0	0	0	0	0	0	5	0	0	0	25	0	0	0	51	0	0	0	79	0	0
		B	0	0	0	0	0	0	0	0	0	0	0	0	0	0	0	0	0	0	0	0	0	0	0	0	0	0	0	0	0	0	0	0	2	0	0	0	19	0	0	0	42	0	0	0	54	0	0
		C	0	0	0	0	0	0	0	0	0	0	0	0	0	0	0	0	0	0	0	0	0	0	0	0	0	0	0	0	0	0	0	0	1	0	0	0	12	0	0	0	23	0	0	0	43	0	0
		D	0	0	0	0	0	0	0		0	0	0	0	0	0	0	0	0	0	0	0	0	0	0	0	0	0	0	0	0	0	0	0	3	0	0	0	8	0	0	0	21	0	0	0	47	0	0
	29.5	A	0	0	0	0	0	0	0	0	0	0	0	0	0	0	0	0	0	0	0	0	0	0	0	0	0	0	0	0	0	0	0	0	0	0	0	0	0	0	0	0	0	0	0	0	1	0	0
		B	0	0	0	0	0	0	0	0	0	0	0	0	0	0	0	0	0	0	0	0	0	0	0	0	0	0	0	0	0	0	0	0	0	0	0	0	0	0	0	0	0	0	0	0	2	0	0
		C	0	0	0	0	0	0	0	0	0	0	0	0	0	0	0	0	0	0	0	0	0	0	0	0	0	0	0	0	0	0	0	0	0	0	0	0	0	0	0	0	0	0	0	0	2	0	0
		D	0	0	0	0	0	0	0		0	0	0	0	0	0	0	0	0	0	0	0	0	0	0	0	0	0	0	0	0	0	0	0	0	0	0	0	0	0	0	0	0	0	0	0	0	0	0
	34	A	0	0	0	0	0	0	0	0	0	0	0	0	0	0	0	0	0	0	0	0	0	0	0	0	0	0	0	0	0	0	0	0	0	0	0	0	0	0	0	0	0	0	0	0	0	0	0
		B	0	0	0	0	0	0	0	0	0	0	0	0	0	0	0	0	0	0	0	0	0	0	0	0	0	0	0	0	0	0	0	0	0	0	0	0	0	0	0	0	0	0	0	0	0	0	0
		D	0	0	0	0	0	0	0	0	0	0	0	0	0	0	0	0	0	0	0	0	0	0	0	0	0	0	0	0	0	0	0	0	0	0	0	0	0	0	0	0	0	0	0	0	0	0	0
		C
[truncated: 97 more columns]

## Sheet: GD2 - S
Abbreviations	E = amount of eggs counted
	J = amount of juveniles counted
	F1-A = Amount of F1-adults counted
	D = amount of dead F0-adults
Color code	Successful replicate
	Failed replicate
			Day 1				Day 2				Day 3				Day 4				Day 5				Day 6				Day 7				Day 8				Day 9				Day 10				Day 11				Day 12
Temperature (°C)	Salinity (psu)	Replicate	E	J	F1-A	D	E	J	F1-A	D	E	J	F1-A	D	E	J	F1-A	D	E	J	F1-A	D	E	J	F1-A	D	E	J	F1-A	D	E	J	F1-A	D	E	J	F1-A	D	E	J	F1-A	D	E	J	F1-A	D	E	J	F1-A
16	25	A	0	0	0	0	0	0	0	0	0	0	0	0	2	0	0	0	24	1	0	0	121	47	0	0	172	87	0	0	244	114	3	0	197	232	14	0	124	291	29	0	71	311	61	1
		B	0	0	0	0	0	0	0	0	0	0	0	0	8	0	0	0	38	2	0	0	160	43	0	0	203	102	0	0	278	149	2	0	221	274	11	0	180	301	20	0	120	341	51	1
		D	0	0	0	0	0	0	0	0	0	0	0	0	6	0	0	0	41	0	0	0	127	28	0	0	193	95	0	0	234	145	1	0	230	254	9	0	157	272	22	0	93	310	42	2
		C
	29.5	A	0	0	0	0	0	0	0	0	0	0	0	0	3	0	0	0	24	0	0	0	96	1	0	0	132	20	0	0	170	100	0	0	212	214	0	0	147	273	3	0	77	344	4	3	61	331	19
		B	0	0	0	0	0	0	0	0	0	0	0	0	1	0	0	0	11	0	0	0	154	8	0	0	191	53	0	0	160	90	0	0	236	162	0	0	170	242	2	0	87	335	3	1	41	362	14
		C	0	0	0	0	0	0	0	0	0	0	0	0	2	0	0	0	16	0	0	0	83	3	0	0	161	36	0	0	148	80	0	0	187	165	0	0	119	225	1	0	51	291	2	2	43	272	15
		D	0	0	0	0	0	0	0	0	0	0	0	0	1	0	0	0	13	0	0	0	102	2	0	0	172	37		0	191	81	0	0	202	176	0	0	142	238	2	0	65	321	3	1	57	332	16
	34	A	0	0	0	0	0	0	0	0	0	0	0	0	0	0	0	0	2	0	0	0	41	0	0	0	86	1	0	0	117	34	0	0	154	63	0	0	162	91	0	1	162	113	1	2	127	169	3
		B	0	0	0	0	0	0	0	0	0	0	0	0	0	0	0	0	1	0	0	0	37	0	0	0	76	4	0	0	103	36	0	0	166	57	0	0	182	72	0	0	199	121	0	1	158	151	2
		C	0	0	0	0	0	0	0	0	0	0	0	0	0	0	0	0	7	0	0	0	57	0	0	0	105	2	0	0	135	39	0	0	141	81	0	0	141	103	0	0	152	157	2	3	138	210	1
		D	0	0	0	0	0	0	0	0	0	0	0	0	0	0	0	0	2	0	0	0	38	0	0	0	82	1	0	0	112	24		0	152	55	0	0	171	82	0	0	161	120	1	2	131	172	2
10	25	A	0	0	0	0	0	0	0	0	0	0	0	0	0	0	0	0	0	0	0	0	1	0	0	0	9	0	0	0	15	13	0	0	20	23	0	0	48	26	0	0	59	41	0	0	61	52	0
		B	0	0	0	0	0	0	0	0	0	0	0	0	0	0	0	0	0	0	0	0	2	0	0	0	20	2	0	0	22	20	0	0	28	18	0	0	29	25	0	0	36	37	0	0	48	41	0
		C	0	0	0	0	0	0	0	0	0	0	0	0	0	0	0	0	0	0	0	0	1	0	0	0	12	0	0	0	21	14	0	0	38	44	0	0	41	49	0	0	28	59	0	0	38	73	0
		D
	29.5	A	0	0	0	0	0	0	0	0	0	0	0	0	0	0	0	0	0	0	0	0	0	0	0	0	1	0	0	0	12	0	0	0	19	0	0	0	22	4	0	0	36	10	0	0	51	18	0
		B	0	0	0	0	0	0	0	0	0	0	0	0	0	0	0	0	0	0	0	0	0	0	0	0	3	0	0	0	18	0	0	0	21	1	0	0	39	7	0	0	51	18	0	0	81	31	0
		C	0	0	0	0	0	0	0	0	0	0	0	0	0	0	0	0	0	0	0	0	0	0	0	0	1	0	0	0	7	0	0	0	14	0	0	0	29	2	0	0	38	11	0	0	44	22	0
		D
	34	A	0	0	0	0	0	0	0	0	0	0	0	0	0	0	0	0	0	0	0	0	0	0	0	0	0	0	0	0	1	0	0	0	7	0	0	0	8	0	0	0	13	3	0	0	22	7	0
		C	0	0	0	0	0	0	0	0	0	0	0	0	0	0	0	0	0	0	0	0	0	0	0	0	0	0	0	0	1	0	0	0	9	0	0	0	15	0	0	0	20	7	0	0	24	13	0
		D	0	0	0	0	0	0	0	0	0	0	0	0	0	0	0	0	0	0	0	0	0	0	0	0	0	0	0	0	0	0	0	0	2	0	0	0	18	0	0	0	29	11	0	0	43	20	0
		B
4	25	A	0	0	0	0	0	0	0	0	0	0	0	0	0	0	0	0	0	0	0	0	0	0	0	0	0	0	0	0	0	0	0	0	0	0	0	0	0	0	0	0	0	0	0	0	0	0	0
		B	0	0	0	0	0	0	0	0	0	0	0	0	0	0	0	0	0	0	0	0	0	0	0	0	0	0	0	0	0	0	0	0	0	0	0	0	0	0	0	0	0	0	0	0	0	0	0
		C	0	0	0	0	0	0	0	0	0	0	0	0	0	0	0	0	0	0	0	0	0	0	0	0	0	0	0	0	0	0	0	0	0	0	0	0	0	0	0	0	0	0	0	0	0	0	0
		D	0	0	0	0	0	0	0	0	0	0	0	0	0	0	0	0	0	0	0	0	0	0	0	0	0	0	0	0	0	0	0	0	0	0	0	0	0	0	0	0	0	0	0	0	0	0	0
	29.5	B	0	0	0	0	0	0	0	0	0	0	0	0	0	0	0	0	0	0	0	0	0	0	0	0	0	0	0	0	0	0	0	0	0	0	0	0	0	0	0	0	0	0	0	0	0	0	0
		C	0	0	0	0	0	0	0	0	0	0	0	0	0	0	0	0	0	0	0	0	0	0	0	0	0	0	0	0	0	0	0	0	0	0	0	0	0	0	0	0	0	0	0	0	0	0	0
		D	0	0	0	0	0	0	0	0	0	0	0	0	0	0	0	0	0	0	0	0	0	0	0	0	0	0	0	0	0	0	0	0	0	0	0	0	0	0	0	0	0	0	0	0	0	0	0
		A
	34	A	0	0	0	0	0	0	0	0	0	0	0	0	0	0	0	0	0	0	0	0	0	0	0	0	0	0	0	0	0	0	0	0	0	0	0	0	0	0	0	0	0	0	0	0	0	0	0
		B	0	0	0	0	0	0	0	0	0	0	0	0	0	0	0	0	0	0	0	0	0	0	0	0	0	0	0	0	0	0	0	0	0	0	0	0	0	0	0	0	0	0	0	0	0	0	0
		C	0	0	0	0	0	0	0	0	0	0	0	0	0	0	0	0	0	0	0	0	0	0	0	0	0	0	0	0	0	0	0	0	0	0	0	0	0	0	0	0	0	0	0	0	0	0	0
		D	0	0	0	0	0	0	0	0	0	0	0	0	0	0	0	0	0	0	0	0	0	0	0	0	0	0	0	0	0	0	0	0	0	0	0	0	0	0	0	0	0	0	0	0	0	0	0
[truncated: 141 more columns]

## Sheet: GD3
Abbreviations	E = amount of eggs counted
	J = amount of juveniles counted
	F1-A = Amount of F1-adults counted
	D = amount of dead F0-adults
Color code	Successful replicate
	Failed replicate
			Day 1				Day 2				Day 3				Day 4				Day 5				Day 6				Day 7				Day 8				Day 9				Day 10				Day 11				Day 12
Temperature (°C)	Salinity (psu)	Replicate	E	J	F1-A	D	E	J	F1-A	D	E	J	F1-A	D	E	J	F1-A	D	E	J	F1-A	D	E	J	F1-A	D	E	J	F1-A	D	E	J	F1-A	D	E	J	F1-A	D	E	J	F1-A	D	E	J	F1-A	D	E	J	F1-A
16	25	A	0	0	0	0	0	0	0	0	0	0	0	0	0	0	0	0	0	0	0	0	0	0	0	0	0	10	0	0	0	24	0	0	0	44	0	0	0	75	1	0	0	92	8	0	0	113	18
		B	0	0	0	0	0	0	0	0	0	0	0	0	0	0	0	0	0	0	0	0	0	0	0	0	0	11	0	0	0	21	0	0	0	36	0	0	0	82	2	0	0	110	10	0	0	140	28
		D	0	0	0	0	0	0	0	0	0	0	0	0	0	0	0	0	0	0	0	0	0	0	0	0	0	7	0	0	0	17	0	0	0	29	0	0	0	56	0	0	0	85	6	0	0	100	12
		C
	29.5	A	0	0	0	0	0	0	0	0	0	0	0	0	0	0	0	0	0	0	0	0	0	0	0	0	0	0	0	0	0	4	0	0	0	18	0	0	0	37	0	0	0	62	0	0	0	89	2
		B	0	0	0	0	0	0	0	0	0	0	0	0	0	0	0	0	0	0	0	0	0	0	0	0	0	1	0	0	0	10	0	0	0	17	0	0	0	47	0	0	0	78	0	0	0	101	4
		C	0	0	0	0	0	0	0	0	0	0	0	0	0	0	0	0	0	0	0	0	0	0	0	0	0	0	0	0	0	2	0	0	0	9	0	0	0	26	0	0	0	56	0	0	0	71	1
		D
	34	A	0	0	0	0	0	0	0	0	0	0	0	0	0	0	0	0	0	0	0	0	0	0	0	0	0	0	0	0	0	0	0	0	0	0	0	0	0	0	0	0	0	0	0	0	0	0	0
		B	0	0	0	0	0	0	0	0	0	0	0	0	0	0	0	0	0	0	0	0	0	0	0	0	0	0	0	0	0	0	0	0	0	0	0	0	0	0	0	0	0	0	0	1	0	0	0
		C	0	0	0	0	0	0	0	0	0	0	0	0	0	0	0	0	0	0	0	0	0	0	0	0	0	0	0	0	0	0	0	0	0	0	0	0	0	0	0	0	0	0	0	0	0	0	0
		D	0	0	0	0	0	0	0	0	0	0	0	0	0	0	0	0	0	0	0	0	0	0	0	0	0	0	0	0	0	0	0	0	0	0	0	0	0	0	0	0	0	0	0	0	0	0	0
10	25	A	0	0	0	0	0	0	0	0	0	0	0	0	0	0	0	0	0	0	0	0	0	0	0	0	0	0	0	0	0	0	0	0	0	1	0	0	0	8	0	0	0	19	0	0	0	41	0
		B	0	0	0	0	0	0	0	0	0	0	0	0	0	0	0	0	0	0	0	0	0	0	0	0	0	0	0	0	0	0	0	0	0	2	0	0	0	5	0	0	0	17	0	0	0	32	0
		C	0	0	0	0	0	0	0	0	0	0	0	0	0	0	0	0	0	0	0	0	0	0	0	0	0	0	0	0	0	0	0	0	0	2	0	0	0	4	0	0	0	21	0	0	0	31	0
		D	0	0	0	0	0	0	0	0	0	0	0	0	0	0	0	0	0	0	0	0	0	0	0	0	0	0	0	0	0	1	0	0	0	4	0	0	0	4	0	0	0	15	0	0	0	19	0
	29.5	B	0	0	0	0	0	0	0	0	0	0	0	0	0	0	0	0	0	0	0	0	0	0	0	0	0	0	0	0	0	0	0	0	0	0	0	0	0	0	0	0	0	0	0	0	0	1	0
		C	0	0	0	0	0	0	0	0	0	0	0	0	0	0	0	0	0	0	0	0	0	0	0	0	0	0	0	0	0	0	0	0	0	0	0	0	0	0	0	0	0	0	0	0	0	1	0
		D	0	0	0	0	0	0	0	0	0	0	0	0	0	0	0	0	0	0	0	0	0	0	0	0	0	0	0	0	0	0	0	0	0	0	0	0	0	0	0	0	0	0	0	0	0	2	0
		A
	34	A	0	0	0	0	0	0	0	0	0	0	0	0	0	0	0	0	0	0	0	0	0	0	0	0	0	0	0	0	0	0	0	0	0	0	0	0	0	0	0	0	0	0	0	0	0	0	0
		B	0	0	0	0	0	0	0	0	0	0	0	0	0	0	0	0	0	0	0	0	0	0	0	0	0	0	0	0	0	0	0	0	0	0	0	0	0	0	0	0	0	0	0	0	0	0	0
		C	0	0	0	0	0	0	0	0	0	0	0	0	0	0	0	0	0	0	0	0	0	0	0	0	0	0	0	0	0	0	0	0	0	0	0	0	0	0	0	0	0	0	0	0	0	0	0
		D	0	0	0	0	0	0	0	0	0	0	0	0	0	0	0	0	0	0	0	0	0	0		0	0	0	0	0	0	0	0	0	0	0	0	0	0	0	0	0	0	0	0	0	0	0	0
4	25	A	0	0	0	0	0	0	0	0	0	0	0	0	0	0	0	0	0	0	0	0	0	0	0	0	0	0	0	0	0	0	0	0	0	0	0	0	0	0	0	0	0	0	0	0	0	0	0
		B	0	0	0	0	0	0	0	0	0	0	0	0	0	0	0	0	0	0	0	0	0	0	0	0	0	0	0	0	0	0	0	0	0	0	0	0	0	0	0	0	0	0	0	0	0	0	0
		C	0	0	0	0	0	0	0	0	0	0	0	0	0	0	0	0	0	0	0	0	0	0	0	0	0	0	0	0	0	0	0	0	0	0	0	0	0	0	0	0	0	0	0	0	0	0	0
		D	0	0	0	0	0	0	0	0	0	0	0	0	0	0	0	0	0	0	0	0	0	0	0	0	0	0	0	0	0	0	0	0	0	0	0	0	0	0	0	0	0	0	0	0	0	0	0
	29.5	A	0	0	0	0	0	0	0	0	0	0	0	0	0	0	0	0	0	0	0	0	0	0	0	0	0	0	0	0	0	0	0	0	0	0	0	0	0	0	0	0	0	0	0	0	0	0	0
		B	0	0	0	0	0	0	0	0	0	0	0	0	0	0	0	0	0	0	0	0	0	0	0	0	0	0	0	0	0	0	0	0	0	0	0	0	0	0	0	0	0	0	0	0	0	0	0
		C	0	0	0	0	0	0	0	0	0	0	0	0	0	0	0	0	0	0	0	0	0	0	0	0	0	0	0	0	0	0	0	0	0	0	0	0	0	0	0	0	0	0	0	0	0	0	0
		D	0	0	0	0	0	0	0	0	0	0	0	0	0	0	0	0	0	0	0	0	0	0	0	0	0	0	0	0	0	0	0	0	0	0	0	0	0	0	0	0	0	0	0	0	0	0	0
	34	B	0	0	0	0	0	0	0	0	0	0	0	0	0	0	0	0	0	0	0	0	0	0	0	0	0	0	0	0	0	0	0	0	0	0	0	0	0	0	0	0	0	0	0	0	0	0	0
		C	0	0	0	0	0	0	0	0	0	0	0	0	0	0	0	0	0	0	0	0	0	0	0	0	0	0	0	0	0	0	0	0	0	0	0	0	0	0	0	0	0	0	0	0	0	0	0
		D	0	0	0	0	0	0	0	0	0	0	0	0	0	0	0	0	0	0	0	0	0	0	0	0	0	0	0	0	0	0	0	0	0	0	0	0	0	0	0	0	0	0	0	0	0	0	0
		A
[truncated: 149 more columns]
